# Supplementary material for: Cell type-specific contextualisation of the human phenome: towards the systematic treatment of all rare diseases
Source: Genome Med. 2026 Jun 26;18:113. doi: 10.1186/s13073-026-01692-0 (PMC13411100; doi:10.1186/s13073-026-01692-0)
Supplement: Supplementary file 2 — Additional file 2. Supplementary tablesin machine-readable form [file 13073_2026_1692_MOESM2_ESM.xlsx]

## Sheet: Table S1
source

## Sheet: Table S2
DescartesHuman

## Sheet: Table S3
level

## Sheet: Table S4
HPO branch

## Sheet: Table S5
classification_curie

## Sheet: Table S6
hpo_branch

## Sheet: Table S7
x_var

## Sheet: Table S8
comparison

## Sheet: Table S9
group

## Sheet: Table S10
group

[truncated: 1 more sheets: Table S11]
